# Supplementary material for: FTO Suppresses Dental Pulp Stem Cell Senescence by Destabilizing NOLC1 mRNA
Source: Biomolecules. 2025 Nov 19;15(11):1627. doi: 10.3390/biom15111627 (PMC12650298; doi:10.3390/biom15111627)
Supplement: Supplementary file 1 [file biomolecules-15-01627-s001.zip]

Archive with 2 entries (2 files):
- Supplementary Figure S1 and Table S1 and S2.pdf
- Supplementary Figure S2-S21 (Original western blot and RT-PCR images).pdf
